# Supplementary material for: Additive global cerebral blood flow normalization in arterial spin labeling perfusion imaging
Source: PeerJ. 2015 Mar 17;3:e834. doi: 10.7717/peerj.834 (PMC4369335; doi:10.7717/peerj.834)
Supplement: Supplemental Information 1 — This spreadsheet has the raw data from the gray and white matter regions of interest (ROIs) that were used to generate Table 1. [file peerj-03-834-s001.xlsx]

## Sheet: GM ROI
subjectID	condition	ROI	avgrCBF_uncorrected	avgrCBF_shift50	avgrCBF_mult50
101-102	fixdark	gray matter	47.9784	51.2874	51.9897
102-103	fixdark	gray matter	32.6996	56.2224	62.4244
104-106	fixdark	gray matter	38.93	59.2895	66.1243
105-104	fixdark	gray matter	51.4905	55.0712	55.8774
106-105	fixdark	gray matter	43.0415	57.356	61.391
107-107	fixdark	gray matter	41.3683	52.7608	53.5451
209-111	fixdark	gray matter	30.7667	57.0219	65.4403
210-109	fixdark	gray matter	32.0798	49.4531	51.0727
212-110	fixdark	gray matter	34.0126	50.1791	51.1846
213-112R	fixdark	gray matter	43.0154	49.4722	49.4162
215-115	fixdark	gray matter	33.9509	54.1437	56.8667
216-113	fixdark	gray matter	33.7807	52.4194	54.4558
218-114	fixdark	gray matter	34.0425	52.4028	54.9746
321-135	fixdark	gray matter	43.2153	72.1075	103.928
325-141	fixdark	gray matter	39.2067	53.1033	54.429
326-140R	fixdark	gray matter	28.2366	39.8848	38.3409
328-143	fixdark	gray matter	33.0078	64.0236	88.2969
329-145	fixdark	gray matter	55.6382	76.887	97.8609
330-144	fixdark	gray matter	46.4468	60.7353	65.5902
331-142	fixdark	gray matter	32.7332	54.0052	57.1498
			Unnormalized	Additively Normalized	Multiplicatively Normalized
		AVERAGE	38.7821	55.8913	62.0179
		SD	7.5129	8.11183	16.4715
		CV	0.193721	0.145136	0.265593

## Sheet: WM ROI
subjectID	condition	ROI	avgrCBF_uncorrected	avgrCBF_shift50	avgrCBF_mult50
101-102	fixdark	white matter	32.6334	35.9424	35.4215
102-103	fixdark	white matter	19.9591	43.4819	38.504
104-106	fixdark	white matter	23.9142	44.2737	40.5916
105-104	fixdark	white matter	37.1659	40.7467	40.3437
106-105	fixdark	white matter	31.7924	46.1069	45.3577
107-107	fixdark	white matter	30.0396	41.4321	39.0126
209-111	fixdark	white matter	19.8021	46.0573	42.1304
210-109	fixdark	white matter	25.9383	43.3115	40.8168
212-110	fixdark	white matter	25.4843	41.6508	38.2648
213-112R	fixdark	white matter	33.1919	39.6487	38.2147
215-115	fixdark	white matter	24.1992	44.392	40.527
216-113	fixdark	white matter	23.9854	42.6241	38.6047
218-114	fixdark	white matter	25.2135	43.5738	40.7271
321-135	fixdark	white matter	30.9474	59.8396	73.4137
325-141	fixdark	white matter	29.063	42.9595	40.286
326-140R	fixdark	white matter	18.3541	30.0023	24.6214
328-143	fixdark	white matter	24.1309	55.1467	63.8286
329-145	fixdark	white matter	38.7652	60.0139	68.2538
330-144	fixdark	white matter	32.4395	46.728	45.8068
331-142	fixdark	white matter	24.12	45.392	42.2804
			Unnormalized	Additively Normalized	Multiplicatively Normalized
		AVERAGE	27.557	44.6662	43.8504
		SD	5.68008	7.06132	11.5373
		CV	0.206121	0.158091	0.263105

## Sheet: GM WM
subjectID	condition	ROI	avgrCBF_uncorrected	avgrCBF_shift50	avgrCBF_mult50
101-102	fixdark	GM:WM	1.47022	1.42693	1.46775
102-103	fixdark	GM:WM	1.63833	1.29301	1.62124
104-106	fixdark	GM:WM	1.6279	1.33916	1.62902
105-104	fixdark	GM:WM	1.38542	1.35155	1.38504
106-105	fixdark	GM:WM	1.35383	1.24398	1.35349
107-107	fixdark	GM:WM	1.37712	1.27343	1.37251
209-111	fixdark	GM:WM	1.55371	1.23806	1.55328
210-109	fixdark	GM:WM	1.23678	1.1418	1.25127
212-110	fixdark	GM:WM	1.33465	1.20476	1.33764
213-112R	fixdark	GM:WM	1.29596	1.24776	1.29312
215-115	fixdark	GM:WM	1.40298	1.21967	1.40318
216-113	fixdark	GM:WM	1.40839	1.22981	1.4106
218-114	fixdark	GM:WM	1.35017	1.20262	1.34983
321-135	fixdark	GM:WM	1.39641	1.20501	1.41565
325-141	fixdark	GM:WM	1.34903	1.23612	1.35106
326-140R	fixdark	GM:WM	1.53844	1.32939	1.55722
328-143	fixdark	GM:WM	1.36786	1.16097	1.38334
329-145	fixdark	GM:WM	1.43526	1.28115	1.43378
330-144	fixdark	GM:WM	1.4318	1.29976	1.43189
331-142	fixdark	GM:WM	1.3571	1.18975	1.35169
			Unnormalized	Additively Normalized	Multiplicatively Normalized
		AVERAGE	1.41557	1.25574	1.41763
		SD	0.104258	0.069714	0.10224
		CV	0.0736508	0.0555165	0.0721204
