# Supplementary material for: Additive global cerebral blood flow normalization in arterial spin labeling perfusion imaging
Source: PeerJ. 2015 Mar 17;3:e834. doi: 10.7717/peerj.834 (PMC4369335; doi:10.7717/peerj.834)
Supplement: Supplemental Information 2 — This is the change with checkerboard (check minus fixation) in two different ROIs (V1 and white matter). This is the raw data that contributed to Table 2. [file peerj-03-834-s002.xlsx]

## Sheet: Raw Data
Subject	condition	ROI	avgrCBF_uncorrected	avgrCBF_shift50	avgrCBF_mult50
101-102	chk	white matter	37.7126	40.8211	40.4987
102-103	chk	white matter	24.9667	49.3637	50.3941
104-106	chk	white matter	23.3719	46.0446	43.4754
105-104	chk	white matter	41.6977	45.8999	45.9599
106-105	chk	white matter	26.5689	39.0819	35.8872
107-107	chk	white matter	36.9651	45.6076	44.9707
209-111	chk	white matter	22.8253	47.5705	45.6618
210-109	chk	white matter	24.5005	47.6935	48.4626
212-110	chk	white matter	23.5769	43.8839	39.983
213-112R	chk	white matter	33.389	39.987	38.7366
215-115	chk	white matter	23.0023	47.8945	49.4675
216-113	chk	white matter	25.9928	42.3603	38.9715
218-114	chk	white matter	26.7305	46.4143	44.3723
321-135	chk	white matter	36.5044	65.3559	88.9814
325-141	chk	white matter	30.794	47.4017	46.5967
326-140R	chk	white matter	19.2754	29.1646	24.2032
328-143	chk	white matter	25.2398	55.245	63.8083
329-145	chk	white matter	35.1616	56.6018	61.5026
330-144	chk	white matter	31.3308	43.9671	42.4111
331-142	chk	white matter	22.9802	43.4817	39.7296
101-102	fixdark	white matter	32.6334	35.9424	35.4215
102-103	fixdark	white matter	19.9591	43.4819	38.504
104-106	fixdark	white matter	23.9142	44.2737	40.5916
105-104	fixdark	white matter	37.166	40.7467	40.3437
106-105	fixdark	white matter	31.7924	46.1069	45.3577
107-107	fixdark	white matter	30.0396	41.4321	39.0126
209-111	fixdark	white matter	19.8021	46.0573	42.1304
210-109	fixdark	white matter	25.9383	43.3115	40.8168
212-110	fixdark	white matter	25.4843	41.6508	38.2648
213-112R	fixdark	white matter	33.1919	39.6487	38.2147
215-115	fixdark	white matter	24.1992	44.392	40.527
216-113	fixdark	white matter	23.9854	42.6241	38.6047
218-114	fixdark	white matter	25.2135	43.5737	40.7271
321-135	fixdark	white matter	30.9474	59.8396	73.4137
325-141	fixdark	white matter	29.063	42.9595	40.286
326-140R	fixdark	white matter	18.3541	30.0023	24.6214
328-143	fixdark	white matter	24.1309	55.1467	63.8286
329-145	fixdark	white matter	38.7651	60.0139	68.2538
330-144	fixdark	white matter	32.4395	46.728	45.8068
331-142	fixdark	white matter	24.12	45.392	42.2804
101-102	chk	V1	87.4895	90.5979	94.2211
102-103	chk	V1	60.4464	84.8434	119.405
104-106	chk	V1	73.4632	96.1359	137.75
105-104	chk	V1	110.379	114.581	122.13
106-105	chk	V1	49.287	61.8	67.0902
107-107	chk	V1	89.8538	98.4963	106.811
209-111	chk	V1	60.9642	85.7095	122.313
210-109	chk	V1	46.264	69.457	92.295
212-110	chk	V1	62.1407	82.4477	103.529
213-112R	chk	V1	75.2437	81.8417	87.3966
215-115	chk	V1	34.0307	58.923	81.9594
216-113	chk	V1	54.6372	71.0047	82.1601
218-114	chk	V1	59.09	78.7738	97.4645
321-135	chk	V1	95.69	124.541	232.148
325-141	chk	V1	68.9587	85.5665	104.784
326-140R	chk	V1	53.9832	63.8724	67.7591
328-143	chk	V1	52.6001	82.6054	133.497
329-145	chk	V1	91.026	112.466	160.853
330-144	chk	V1	78.1181	90.7544	106.075
331-142	chk	V1	77.4086	97.9101	132.043
101-102	fixdark	V1	67.1037	70.4127	73.1824
102-103	fixdark	V1	55.0908	78.6135	103.91
104-106	fixdark	V1	53.4161	73.7756	90.8613
105-104	fixdark	V1	71.123	74.7037	76.8742
106-105	fixdark	V1	42.9308	57.2453	60.6822
107-107	fixdark	V1	30.9357	42.3282	39.7584
209-111	fixdark	V1	46.3823	72.6376	98.086
210-109	fixdark	V1	40.3584	57.7316	63.7011
212-110	fixdark	V1	37.5528	53.7193	55.6751
213-112R	fixdark	V1	56.0485	62.5053	64.4628
215-115	fixdark	V1	34.6971	54.8899	58.1192
216-113	fixdark	V1	46.1922	64.8309	74.0712
218-114	fixdark	V1	48.2779	66.6381	78.6916
321-135	fixdark	V1	66.3559	95.2482	161.751
325-141	fixdark	V1	57.8894	71.7859	80.1693
326-140R	fixdark	V1	49.0237	60.672	64.5049
328-143	fixdark	V1	41.6483	72.664	113.171
329-145	fixdark	V1	70.6274	91.8762	124.224
330-144	fixdark	V1	63.2832	77.5717	89.1686
331-142	fixdark	V1	48.1737	69.4457	84.0238

## Sheet: WM
Subject	condition	ROI	avgrCBF_uncorrected	avgrCBF_shift50	avgrCBF_mult50		Subject	condition	ROI	avgrCBF_uncorrected	avgrCBF_shift50	avgrCBF_mult50		delta_uncorr	delta_shift50	delta_mult50
101-102	fixdark	white matter	32.6334	35.9424	35.4215		101-102	chk	white matter	37.7126	40.8211	40.4987		5.0792	4.8787	5.07725	0
102-103	fixdark	white matter	19.9591	43.4819	38.504		102-103	chk	white matter	24.9667	49.3637	50.3941		5.00763	5.88188	11.89	0
104-106	fixdark	white matter	23.9142	44.2737	40.5916		104-106	chk	white matter	23.3719	46.0446	43.4754		-0.5423	1.77095	2.88385	0
105-104	fixdark	white matter	37.166	40.7467	40.3437		105-104	chk	white matter	41.6977	45.8999	45.9599		4.5317	5.1532	5.61626	0
106-105	fixdark	white matter	31.7924	46.1069	45.3577		106-105	chk	white matter	26.5689	39.0819	35.8872		-5.2235	-7.025	-9.47047	0
107-107	fixdark	white matter	30.0396	41.4321	39.0126		107-107	chk	white matter	36.9651	45.6076	44.9707		6.92547	4.17547	5.95809	0
209-111	fixdark	white matter	19.8021	46.0573	42.1304		209-111	chk	white matter	22.8253	47.5705	45.6618		3.0232	1.5132	3.5314	0
210-109	fixdark	white matter	25.9383	43.3115	40.8168		210-109	chk	white matter	24.5005	47.6935	48.4626		-1.43775	4.382	7.64587	0
212-110	fixdark	white matter	25.4843	41.6508	38.2648		212-110	chk	white matter	23.5769	43.8839	39.983		-1.90742	2.23308	1.71823	0
213-112R	fixdark	white matter	33.1919	39.6487	38.2147		213-112R	chk	white matter	33.389	39.987	38.7366		0.19705	0.3383	0.521875	0
215-115	fixdark	white matter	24.1992	44.392	40.527		215-115	chk	white matter	23.0023	47.8945	49.4675		-1.19695	3.50255	8.94057	0
216-113	fixdark	white matter	23.9854	42.6241	38.6047		216-113	chk	white matter	25.9928	42.3603	38.9715		2.0074	-0.26385	0.36685	0
218-114	fixdark	white matter	25.2135	43.5737	40.7271		218-114	chk	white matter	26.7305	46.4143	44.3723		1.517	2.8405	3.64521	0
321-135	fixdark	white matter	30.9474	59.8396	73.4137		321-135	chk	white matter	36.5044	65.3559	88.9814		5.55698	5.51623	15.5678	0
325-141	fixdark	white matter	29.063	42.9595	40.286		325-141	chk	white matter	30.794	47.4017	46.5967		1.73095	4.4422	6.31067	0
326-140R	fixdark	white matter	18.3541	30.0023	24.6214		326-140R	chk	white matter	19.2754	29.1646	24.2032		0.921325	-0.837675	-0.418193	0
328-143	fixdark	white matter	24.1309	55.1467	63.8286		328-143	chk	white matter	25.2398	55.245	63.8083		1.10883	0.098325	-0.0203442	0
329-145	fixdark	white matter	38.7651	60.0139	68.2538		329-145	chk	white matter	35.1616	56.6018	61.5026		-3.60357	-3.41208	-6.75128	0
330-144	fixdark	white matter	32.4395	46.728	45.8068		330-144	chk	white matter	31.3308	43.9671	42.4111		-1.10868	-2.76093	-3.39574	0
331-142	fixdark	white matter	24.12	45.392	42.2804		331-142	chk	white matter	22.9802	43.4817	39.7296		-1.13978	-1.91028	-2.5508	0
													Mean Change	1.07234	1.52584	2.85335
													P	0.153868	0.0641917	0.0465958
101-102	chk	V1	87.4895	90.5979	94.2211
102-103	chk	V1	60.4464	84.8434	119.405
104-106	chk	V1	73.4632	96.1359	137.75
105-104	chk	V1	110.379	114.581	122.13
106-105	chk	V1	49.287	61.8	67.0902
107-107	chk	V1	89.8538	98.4963	106.811
209-111	chk	V1	60.9642	85.7095	122.313
210-109	chk	V1	46.264	69.457	92.295
212-110	chk	V1	62.1407	82.4477	103.529
213-112R	chk	V1	75.2437	81.8417	87.3966
215-115	chk	V1	34.0307	58.923	81.9594
216-113	chk	V1	54.6372	71.0047	82.1601
218-114	chk	V1	59.09	78.7738	97.4645
321-135	chk	V1	95.69	124.541	232.148
325-141	chk	V1	68.9587	85.5665	104.784
326-140R	chk	V1	53.9832	63.8724	67.7591
328-143	chk	V1	52.6001	82.6054	133.497
329-145	chk	V1	91.026	112.466	160.853
330-144	chk	V1	78.1181	90.7544	106.075
331-142	chk	V1	77.4086	97.9101	132.043
101-102	fixdark	V1	67.1037	70.4127	73.1824
102-103	fixdark	V1	55.0908	78.6135	103.91
104-106	fixdark	V1	53.4161	73.7756	90.8613
105-104	fixdark	V1	71.123	74.7037	76.8742
106-105	fixdark	V1	42.9308	57.2453	60.6822
107-107	fixdark	V1	30.9357	42.3282	39.7584
209-111	fixdark	V1	46.3823	72.6376	98.086
210-109	fixdark	V1	40.3584	57.7316	63.7011
212-110	fixdark	V1	37.5528	53.7193	55.6751
213-112R	fixdark	V1	56.0485	62.5053	64.4628
215-115	fixdark	V1	34.6971	54.8899	58.1192
216-113	fixdark	V1	46.1922	64.8309	74.0712
218-114	fixdark	V1	48.2779	66.6381	78.6916
321-135	fixdark	V1	66.3559	95.2482	161.751
325-141	fixdark	V1	57.8894	71.7859	80.1693
326-140R	fixdark	V1	49.0237	60.672	64.5049
328-143	fixdark	V1	41.6483	72.664	113.171
329-145	fixdark	V1	70.6274	91.8762	124.224
330-144	fixdark	V1	63.2832	77.5717	89.1686
331-142	fixdark	V1	48.1737	69.4457	84.0238

## Sheet: V1
Subject	condition	ROI	avgrCBF_uncorrected	avgrCBF_shift50	avgrCBF_mult50		Subject	condition	ROI	avgrCBF_uncorrected	avgrCBF_shift50	avgrCBF_mult50		delta_uncorr	delta_shift50	delta_mult50
101-102	fixdark	V1	67.1037	70.4127	73.1824		101-102	chk	V1	87.4895	90.5979	94.2211		20.3858	20.1853	21.0387	0
102-103	fixdark	V1	55.0908	78.6135	103.91		102-103	chk	V1	60.4464	84.8434	119.405		5.3556	6.22985	15.4948	0
104-106	fixdark	V1	53.4161	73.7756	90.8613		104-106	chk	V1	73.4632	96.1359	137.75		20.0471	22.3603	46.889	0
105-104	fixdark	V1	71.123	74.7037	76.8742		105-104	chk	V1	110.379	114.581	122.13		39.2561	39.8776	45.2563	0
106-105	fixdark	V1	42.9308	57.2453	60.6822		106-105	chk	V1	49.287	61.8	67.0902		6.35625	4.55475	6.40805	0
107-107	fixdark	V1	30.9357	42.3282	39.7584		107-107	chk	V1	89.8538	98.4963	106.811		58.918	56.168	67.053	0
209-111	fixdark	V1	46.3823	72.6376	98.086		209-111	chk	V1	60.9642	85.7095	122.313		14.5819	13.0719	24.2274	0
210-109	fixdark	V1	40.3584	57.7316	63.7011		210-109	chk	V1	46.264	69.457	92.295		5.9056	11.7254	28.594	0
212-110	fixdark	V1	37.5528	53.7193	55.6751		212-110	chk	V1	62.1407	82.4477	103.529		24.5879	28.7284	47.8539	0
213-112R	fixdark	V1	56.0485	62.5053	64.4628		213-112R	chk	V1	75.2437	81.8417	87.3966		19.1951	19.3364	22.9337	0
215-115	fixdark	V1	34.6971	54.8899	58.1192		215-115	chk	V1	34.0307	58.923	81.9594		-0.666375	4.03312	23.8402	0
216-113	fixdark	V1	46.1922	64.8309	74.0712		216-113	chk	V1	54.6372	71.0047	82.1601		8.44503	6.17378	8.08896	0
218-114	fixdark	V1	48.2779	66.6381	78.6916		218-114	chk	V1	59.09	78.7738	97.4645		10.8121	12.1356	18.7729	0
321-135	fixdark	V1	66.3559	95.2482	161.751		321-135	chk	V1	95.69	124.541	232.148		29.3341	29.2933	70.3961	0
325-141	fixdark	V1	57.8894	71.7859	80.1693		325-141	chk	V1	68.9587	85.5665	104.784		11.0693	13.7806	24.615	0
326-140R	fixdark	V1	49.0237	60.672	64.5049		326-140R	chk	V1	53.9832	63.8724	67.7591		4.95945	3.20045	3.25426	0
328-143	fixdark	V1	41.6483	72.664	113.171		328-143	chk	V1	52.6001	82.6054	133.497		10.9519	9.94135	20.3251	0
329-145	fixdark	V1	70.6274	91.8762	124.224		329-145	chk	V1	91.026	112.466	160.853		20.3986	20.5901	36.6294	0
330-144	fixdark	V1	63.2832	77.5717	89.1686		330-144	chk	V1	78.1181	90.7544	106.075		14.8349	13.1826	16.9066	0
331-142	fixdark	V1	48.1737	69.4457	84.0238		331-142	chk	V1	77.4086	97.9101	132.043		29.2349	28.4644	48.0189	0
													Mean Change	17.6982	18.1517	29.8298
													P	1.70286e-05	7.72044e-06	1.03061e-06
